# Supplementary material for: CDKL5 regulates p62-mediated selective autophagy and confers protection against neurotropic viruses
Source: J Clin Invest. 2024 Jan 2;134(1):e168544. doi: 10.1172/JCI168544 (PMC10760973; doi:10.1172/JCI168544)
Supplement: Supporting data values [file jci-134-168544-s198.xlsx]

## Sheet: Figure 1 C and E
	Figure 1C	GFP-LC3 puncta/cell
		Mock					SINV
		WT EV	KO1 EV	KO1 WT	KO2 EV	KO2 WT	WT EV	KO1 EV	KO1 WT	KO2 EV	KO2 WT
		12.7	8.6	13.8	9	14.8	20	9.4	18	10.1	17
		12.5	8.5	14.6	8	12.5	25.4	11.8	17.2	9.8	20.5
		11.5	8.8	13	7	12	18.1	9.3	22.2	10	20.9
	Figure 1E	Vehicle: LC3-II/Actin
		Mock				SINV
		WT+EV	KO+EV	KO+KD	KO+WT	WT+EV	KO+EV	KO+KD	KO+WT
		1.47684	0.1946	0.206481	0.663002	1.35453	0.623226	0.529723	1.42919
		1.23444	0.466554	0.253834	1.05922	1.51385	0.995942	0.88839	1.18059
		0.426046	0.561999	0.498739	0.6403	1.11607	0.394705	0.438854	1.70233
		BafA1: LC3-II/Actin
		Mock				SINV
		WT+EV	KO+EV	KO+KD	KO+WT	WT+EV	KO+EV	KO+KD	KO+WT
		2.19316	0.709524	0.634383	1.28837	3.29691	1.55494	1.27365	2.68133
		1.002	0.605438	0.61922	1.29732	2.52214	1.45941	1.18583	1.90551
		1.74677	1.19064	1.15212	1.28019	2.84669	0.923614	0.653792	2.72364

## Sheet: Figure 1 F-H
	Figure 1F
	1= mouse died	SINV mouse survival							Figure 1G								Figure 1H
	0= mouse survived to day 21								1= mouse died	CHIKV mouse survival							1= mouse died	HSV-1 delta BBD mouse survival
		Mouse no.	Days elapsed	CDKL5WT	Days elapsed	CDKL5KO			0= mouse survived to day 21								0= mouse survived to day 21
		1	8	1	1	1				Mouse no.	Days elapsed	CDKL5WT	Days elapsed	CDKL5KO				Mouse no.	Days elapsed	CDKL5WT	Days elapsed	CDKL5KO
		2	8	1	2	1					7	1	3	1				1	3	1	4	1
		3	9	1	2	1					9	1	3	1				2	4	1	4	1
		4	9	1	2	1					9	1	3	1				3	4	1	4	1
		5	10	1	2	1					10	1	3	1				4	5	1	5	1
		6	10	1	3	1					10	1	3	1				5	5	1	5	1
		7	11	1	5	1					11	1	4	1				6	6	1	6	1
		8	11	1	5	1					11	1	4	1				7	6	1	6	1
		9	11	1	6	1					11	1	5	1				8	7	1	6	1
		10	12	1	8	1					11	1	5	1				9	7	1	6	1
		11	14	1	8	1					12	1	5	1				10	7	1	6	1
		12	14	1	9	1					12	1	6	1				11	7	1	7	1
		13	14	1	9	1					12	1	8	1				12	8	1	8	1
		14	14	1	9	1					12	1	9	1				13	8	1	8	1
		15	14	1	10	1					12	1	9	1				14	10	1	8	1
		16	14	1	11	1					12	1	9	1				15	21	0	8	1
		17	15	1	12	1					12	1	10	1				16	21	0	3	1
		18	16	1	12	1					12	1	10	1				17	21	0	4	1
		19	18	1	12	1					12	1	11	1				18	21	0	4	1
		20	19	1	12	1					12	1	11	1				19	21	0	4	1
		21	19	1	13	1					12	1	11	1				20	21	0	4	1
		22	21	0	13	1					12	1	11	1				21	21	0	6	1
		23	21	0	13	1					13	1	11	1				22	21	0	6	1
		24	21	0	13	1					13	1	11	1				23	21	0	7	1
		25	21	0	14	1					13	1	11	1				24	21	0	8	1
		26	21	0	14	1					13	1	12	1				25	21	0	9	1
		27	21	0	8	1					13	1	12	1				26	21	0	21	0
		28	21	0	8	1					13	1	12	1				27	21	0	21	0
		29	21	0	21	0					13	1	12	1				28	21	0	21	0
		30	21	0							14	1	12	1				29	21	0	21	0
		31	21	0							15	1	12	1				30	21	0	21	0
		32	21	0							15	1	12	1				31	21	0	21	0
		33	21	0							18	1						32	21	0	21	0
		34	21	0							21	0						33	21	0	21	0
		35	21	0							21	0						34	21	0	21	0
		36	21	0							21	0						35	21	0	21	0
		37	21	0							21	0						36	21	0	21	0
		38	21	0														37	21	0	21	0
		39	21	0														38	21	0	21	0
		40	21	0														39	21	0	21	0
		41	21	0														40	21	0	21	0
		42	21	0														41	21	0	21	0
																		42	21	0	21	0

## Sheet: Figure 2
	Figure 2B	GFP-LC3 puncta/cell									Figure 2D		SINV Capsid/Actin
		Mock		SINV		AA starvation						Time point (h)	WT			KO
		WT	KO	WT	KO	WT	KO					0	0	0	0	0	0	0
		6.91	5.4	13.6	9.98	15.69	19.97					2	0.06	0.01	0.46	0.08	0	0.17
		7.41	9.9	12.4	8.27	22.41	22.22					4	0.07	0.05	0.31	0.17	0.02	0.23
		13	13	14.4	9.5	19.25	22					6	0.23	0.21	0.41	0.48	0.47	0.68
		13	13	12.5	9.4	16.7	17.45					8	0.45	0.46	0.74	1.6	1.05	1.09
		11.8	9.2	14.1	9.4	18.52	25.36					12	1.15	0.96	0.73	1.47	1.28	1.31
		13	7.8	13	8.6	17.24	19.51
		9	13.6	18	12.5	17.57	21
		11.9	10.6	16.2353	10.3	21.12	21.51
		12.5	11.7	17.941	13.05	18.79	17.9				Figure 2E		p62/Actin
												Time point (h)	WT			KO
												0	1	1	1	0.858513	1.38866	1.47256
												2	0.555394	0.784634	0.617892	0.811038	1.05604	1.2417
	Figure 2F		% Viability									4	0.607438	0.795841	0.707786	1.09664	1.19272	1.15455
			WT	KO								6	0.74822	0.806966	0.771241	1.00687	1.08032	1.18064
			86.6529	32.2061								8	0.394227	0.651961	0.477788	0.737872	1.07973	0.85782
			81.1456	32.5773								12	0.291985	0.423931	0.206335	0.584439	0.824639	0.70837
			87.3822	37.4688

## Sheet: Figure 3
										MOI 10
	Figure 3C		% mCherry+ cells					Figure 3I	Time point (h)	WT									KO
			WT	KO					2	75000	89000	71500	75000	89000	71500				77500	67500	87500	77500	67500	87500
			25.4	90.5					8	100000	100000	142500	72500	102500	50000				167500	137500	145000	177500	162500	152500
			20.4	90.8					12	725000	775000	850000	475000	700000	600000				975000	1150000	1175000	2250000	1050000	950000	1000000	2250000
			21	89.7					24	7250000	8000000	6500000	6000000	6750000	9750000				5500000	5000000	3750000	8000000	7500000	4500000
									36	9500000	10000000	9500000	27500000	7500000	7500000	15000000	7500000	7500000	6250000	6000000	20000000	12500000	20000000	15000000	15000000	15000000
	Figure 3E	Capsid/Actin
		WT+EV	KO+EV	KO+KD	KO+WT					MOI 0.01
		1	4.67125	4.43549	2.1174			Figure 3J	Time point (h)	WT						KO
		1	4.14856	3.85806	2.68027				2	140.7	160.8	201	194.3	221.1	174.2	174.2	234.5	227.8	80.4	134	93.8
		1	5.18632	4.88813	2.61737				4	147.4	214.4	140.7	107.2	134	140.7	100.5	174.2	134	67	100.5	127.3
		1	6.95483	7.51641	3.28402				8	984.9	978.2	951.4	844.2	837.5	589.6	1139	1112.2	1005	1051.9	998.3	824.1
									10	2144	871	1675	1407	1206	1742	2211	2278	1809	1742	1742	1474
									12	2345	2747	2747	2479	2546	2546	3886	4623	3350	3350	4288	2211
									18	14740	21440	13400	20100	9380	16080	61640	75040	75040	75040	40200	50920
	Figure 3G		% Capsid colocalized with LAMP1						24	254600	335000	93800	174200	174200	174200	1165800	978200	1072000	1072000	1112200	1085400
			WT	KO					36	1876000	2010000	2144000	2010000	1742000	4422000	9380000	10988000	11122000	5762000	11122000	10586000
			41.3761	36.8211
			49.3984	28.0838
			45.0179	45.1661
			40.5466	40.3638
			51.0326	37.9042
			44.4195	38.8935
			39.4649	29.6936
				32.5098
	Figure 3H		% Viability
			WT	KO
			55.0213	11.8744
			53.0082	11.9796
			51.8208	13.3697

## Sheet: Figure 4
	Figure 4B		Capsid/Actin
			WT			KO
		chase period (h)
		no virus	0.0551272	0.0332442	3.6392e-05	0.0331126	0.0288521	0.00103199
		0	1.03618	1.27597	1.37875	0.755116	1.02958	1.37585
		0.5	0.816654	0.781664	1.043	0.890715	0.736879	1.06289
		1	0.617616	0.709239	0.671014	0.570009	0.798751	0.370846
		2	0.116127	0.156187	0.126488	0.385108	0.533021	0.431391
		3	0.0791557	0.0584395	0.0807122	0.449463	0.341362	0.710407
	Figure 4D		CDKL5 WT: Capsid/Actin					Figure 4E		CDKL5 KO: Capsid/Actin					Figure 4F		LC3-II/Actin
																	WT			KO
		chase period (h)		Vehicle					chase period (h)		Vehicle					chase period (h)		Vehicle			Vehicle
		no virus	0.0909028	0.078287	0.0880099				no virus	0.078287	0.127632	0.0866053				no virus	0.716521	0.504246	0.9773	0.57676	0.549689	0.332761
		0	0.879532	0.930482	1.0305				0	0.956643	1.14703	0.912937				0	0.892086	0.535571	1.0331	0.630238	0.556807	0.365027
		0.5	0.680417	0.691981	0.547555				0.5	0.85849	1.1183	0.763002				0.5	0.894738	0.696291	1.07668	0.607465	0.742866	0.4766
		1	0.516969	0.583953	0.357323				1	0.729767	0.92008	0.590089				1	0.910063	0.588261	0.968095	0.660243	0.59014	0.434352
		2	0.373743	0.34173	0.263417				2	0.671206	0.695009	0.482708				2	0.962909	0.728618	1.03413	0.701388	0.582278	0.44137
				BafA1							BafA1							BafA1			BafA1
		0.5	0.866507	0.894965	0.641682				0.5	0.997187	1.08324	0.742947				0.5	1.37653	1.25398	1.54492	0.916997	0.88031	0.778033
		1	0.737118	0.824244	0.791445				1	0.838692	0.920277	0.508119				1	1.47123	1.12067	1.57342	1.08009	0.933524	0.798052
		2	0.415374	0.612634	0.714282				2	0.760105	0.96639	0.479188				2	1.58642	1.17338	1.7773	1.11496	1.17554	1.05534
				PIK-III							PIK-III							PIK-III			PIK-III
		0.5	0.829754	0.871509	0.723958				0.5	0.764213	1.00267	0.871973				0.5	0.787752	0.646114	0.69633	0.607541	0.852176	0.364325
		1	0.676088	0.701111	0.683758				1	0.901989	0.919464	0.609045				1	0.721333	0.453389	0.564784	0.596086	0.517032	0.342478
		2	0.574575	0.401409	0.551718				2	0.70947	0.744649	0.504555				2	0.675166	0.392671	0.647832	0.620419	0.483387	0.350453
	Figure 4H		Capsid/Actin
			WT			KO
		chase period (h)
		no virus	0.0184929	0.011808	0.0155419	0.00442304	0.00591856	0.0151903
		0	1.16453	2.11761	1.1037	1.26261	1.66284	1.12315
		0.5	0.595755	1.11904	0.380213	0.535778	1.3036	0.458001
		1	0.225142	0.345444	0.257477	0.698386	0.876512	0.790975
		3	0.0720474	0.054538	0.0314815	0.408774	0.550531	0.525408

## Sheet: Figure 5
	Figure 5F	CDKL5 puncta/cell				Figure 5H	% CDKL5 puncta/cell
		Mock	SINV				Capsid+ p62-	p62+ Capsid-	p62+ Capsid+	p62- Capsid-
		3.11765	3.7				0	0	40	100
		2.77778	4.91				0	20	83	40
		2.5	9.79				0	17	100	0
		1.42857	4				0	0	96	0
		1.625	5.28				0	4	38	0
		2.3	6.16667				0	50	88	50
		1.85714	7.61111				0	100	40	0
		2.44444	4.83871				0	0	11	100
		2.64286	4.61905				0	62	33	0
		2.33333	5.71429				6	6	0	0
							0	40	50	20
							0	67	100	33
							67	0	0	22
							0	33	60	33
							100	0	14	0
							0	50	47	0
							0	0	78	0
							42	0	60	58
							0	0	50	40
							0	29	17	57
							0	20	25	33
							0	11	33	11
							0	0	11	100
							0	40	19	0
							0	0	50	50
							0	50	80	33
							0	17	0	58
							0	17	63	50
							0	44	20	44
							52	5	31	24
							50	0	56	0
							0	0	33	100
							20	0	0	0
							0	25	0	75
							0	0	100	100
							0	0	50	38
							0	100	0	0
							0	40	14	40
							0	0	12	100
							17	0	40	52
							0	33	46	11
							0	33	100	33
							0	29	29	71
							0	0	0	0
							0	38	33	13
							0	25	67	75
							0	86	0	0
							0	12	43	65
							12	0	29	60
							0	23	100	23
							8	0	0	0
							0	43	38	29
							0	0	100	100
							0	33	46	33
							0	17	37	17
							0	13	50	75
							13	14	0	43
							0	43	13	29
							0	0	0	0
							0	46	0	54
							0	38	100	25
							0	0	0	0
							0	23	3	31
							0	53	43	11
							0	44	13	6
							0	0	27	100
							0	44	40	44
							0	100	100	0
							0	0	42	100
							0	0	7	0
							0	5	100	95
							0	6	50	87
							3	29	100	14
							14	47	60	40
							0	27	0	40
							7	20	50	40
							0	0	0	0
							0	33	50	25
							0	15	0	74
							4	0	0	0
							0	25	71	25
							0	0	100	0
							0	40	100	0
							0	25	25	75
							0	33	0	17
							0	100	31	0
							0	0	74	50
							0	50	56	50
							0	50	0	50
							0	29	25	0
							0	0	71	0
							0	0	43	0
							0	50	17	25
							0		33	33
							0	67	73	15
							54	0	0	0
							0	26	57	22
							0	22	50	0
							0	67	71	100
							0	0	0	25
							0	50	75	75
							0	0	0	29
							0	0	37	43
							0	14	67	33
							0	50	75	17
							17	33	33	13
							13	0	80	67
							0	33	0	14
							7	21	33	0
							0	50	0	14
							0	14	0	50
							0	50	0	25
							0	0	47	80
							0	20	0	42
							0	21	22	17
							0	17	33	25
							0	0	25	67
							0	0	31	10
							0	10		50
							0	50		0
							0	67		67
							17	17		50
							50	0		91
							0	9		24
							0	29		50
							0	50		33
							0	44		0
							0	67		25
							0	50		62
							0	8

## Sheet: Figure 6
	Figure 6B	p62/CDKL5-FLAG
		Basal		SINV
		WT CDKL5	KD CDKL5	WT CDKL5	KD CDKL5
		0.937693	0.356183	0.159746	0.161921
		0.938289	0.555008	0.551699	0.33911
		0.740945	0.347017	0.149224	0.16815
	Figure 6D	p62/CDKL5-FLAG
		SINV		SINV + BafA1
		WT CDKL5	KD CDKL5	WT CDKL5	KD CDKL5
		0.22842	0.0875705	0.845885	0.106372
		0.413727	0.136655	0.874072	0.313535
		0.581775	0.17979	1.26797	0.369625
	Figure 6F	Ub normalized to EV
		Baseline			SINV
		KO+EV	KO+KD	KO+WT	KO+EV	KO+KD	KO+WT
		1	0.919354	1.02655	1	0.93602	1.19785
		1	0.979646	0.695046	1	0.775223	1.41503
		1	1.0668	1.04188	1	0.784598	1.16971

## Sheet: Figure 7 E and L
	Figure 7E		p-p62/total p62
		Time point (h)	WT			KO
		0	0.4	0.7	0.6	0.2	0.4	0.3
		2	0.4	0.6	0.6	0.2	0.4	0.2
		4	0.5	0.9	0.7	0.3	0.5	0.2
		6	0.6	0.8	1	0.3	0.4	0.3
		8	0.8	0.8	1	0.3	0.3	0.3
	Figure 7L	HA-Capsid/p62 FLAG
		p62-WT	p62-269A/272A	p62-269E/272D
		0.618751	0.650268	1.17657
		0.744336	0.636984	0.890563
		0.46575	0.500529	0.89

## Sheet: Figure 7 H-J
	Figure 7H	p62 body size/cell						Figure 7I	p62 bodies/cell						Figure 7J	p-p62/total p62
		Basal		SINV					Basal		SINV					Basal		SINV
		WT	KO	WT	KO				WT	KO	WT	KO				WT	KO	WT	KO
		0.15275	0.219143	0.182	0.150222				8	15	4	7				0.295375	0.621308	1	0.40685
		0.921438	0.217286	0.091	2.035				16	27	12	20				0.324437	0.302875	0.635364	0.71275
		0.169867	0.221	1.26107	0.630933				15	10	29	33				0.365133	0.377	0.66425	0.34625
		0.205636	0.598	0.167143	0.233187				11	14	26	32				0.287273	0.3265	0.689	0.356
		0.273929	0.25675	0.4446	0.3198				28	2	22	5				0.335893	0.30375	0.608571	0.394167
		0.382909	0.48	2.18414	0.824571				11	2	9	13				0.284818	0.292783	0.7315	0.356714
		0.14625	0.39	0.156788	0.77675				16	13	14	7				0.345062	0.296943	0.834048	0.378308
		0.569263	0.39	0.190667	0.377				38	16	19	20				0.313158	0.613	0.644758	0.36875
		0.152286	1.24588	0.59475	2.37215				7	14	57	10				0.314143	0.311	0.715167	0.38295
		0.271449	0.1755	0.0585	0.226909				7	29	28	20				0.320783	0.291615	0.719	0.42695
		0.281667	0.285071	5.5305	0.156				12	7	25	12				0.298083	0.714857	0.72475	0.320455
		0.1235	0.332222	0.40144	0.3809				4	14	42	7				0.27375	0.28628	0.8629	0.391727
		0.405294	0.189429	0.768083	0.1365				17	6	10	21				0.272471	0.311935	0.63348	0.558111
		0.3185	0.286	0.3016	0.4914				4	6	22	6				0.25625	0.2835	0.532875	0.533923
		0.359938	0.1885	0.670222	0.234				32	10	2	9				0.254156	0.281167	0.6018	0.614857
		0.992333	0.297556	0.86845	0.177667				36	27	11	11				0.279861	0.382	0.734222	0.507714
		0.489667	0.345571	7.24973	0.330571				6	26	17	9				0.324667	0.473	0.55395	0.465818
		0.409882	0.2275	0.536	0.46				17	17	18	8				0.280824	0.341233	0.680364	0.509455
		0.13325	0.7878	3.67923	0.424125				8	8	9	13				0.53325	0.340846	0.697231	0.581045
		0.13	0.3874	6.60441	0.1846				9	12	20	5				0.588778	0.401059	0.798136	0.540471
		0.306	1.08704	0.420643	2.175				13	17	25	5				0.695538	0.306875	0.766353	0.490333
		1.07974	0.602588	2.61564	1.319				21	20	24	5				0.889632	0.42375	0.69325	0.604091
		0.737455	0.17875	0.6968	0.217455				11	8	5	9				0.619091	0.452706	0.9082	0.510667
		0.2392	0.537333	2.768	0.225333				10	4	18	13				0.613	0.47995	0.5932	0.399333
		0.689	0.807588	0.540293	0.496				2	17	20	14				0.563	0.315125	0.758	0.439286
		1.00791	0.6552	0.335189	0.518143				47	18	11	7				0.677617	0.29175	0.669732	0.58575
		0.286	0.12025	4.07974	0.163429				3	24	13	11				0.529333	0.359176	0.757108	0.605625
		0.385517	0.156	0.4108	0.231636				29	8	22	11				0.643207	0.436778	0.638333	0.440083
		0.2418	0.152941	0.221	0.224545				10	28	17	22				0.6716	0.518917	0.476	0.482286
		0.334	1.43583	1.469	0.212727				13	18	28	17				0.651923	0.533125	0.487682	0.379095
		0.949	0.26325	0.288364	0.134588				5	7	25	3				0.734	0.464536	0.6335	0.395333
		0.671667	0.376133	0.637765	0.433333				6	1	10	11				0.635	0.445444	0.503909	0.331556
		0.304909	0.332222	2.06567	0.179636				11	4	11	3				0.510545	0.549714	0.697471	0.380818
		0.26	0.1534	0.170444	0.216667				3	9	41	3				0.612	0.449	0.686778	0.403333
		0.963625	0.187571	0.3003	0.052				16	19	37	7				0.715063	0.547	0.467222	0.397125
		0.2275	0.13	0.1885	0.315714				8	4	11	12				0.761625	0.341333	0.6051	0.456538
		1.36382	0.624	1.55358	0.3835				11	14	4	24				0.582909	0.350067	0.67075	0.4608
		0.2184	0.212	0.406138	1.38996				5	8	14	20				0.3536	0.338889	0.631083	0.4608
		1.25282	1.19762	2.26608	0.3965				11	33	7	5				0.319727	0.31	0.674207	0.4394
		0.4823	0.557143	1.08179	1.49314				20	20	10	6				0.3435	0.249071	0.737077	0.489
		0.208	0.81231	0.2392	0.44819				1	8	21	7				0.363	0.2705	0.669517	0.379143
		0.208	0.282286	0.167143	0.234				1	23	33	13				0.355	0.2005	0.7417	0.3683
		0.407875	0.287857	1.12347	0.251333				16	35	6	16				0.364375	0.345846	0.687571	0.349727
		0.179111	0.199333	3.25333	0.373455				9	1	8	20				0.370111	0.24925	0.817263	0.461344
		0.208	0.377	2.30575	0.219556				3	21	4	20				0.619333	0.309214	0.760965	0.3892
		0.242	0.244	1.01092	0.169				13	13	10	0				0.426769	0.310724	0.709393	0.326231
		0.185714	1.2675	0.62816	0.18				7	7	14	0				0.331286	0.325286	0.59144	0.548571
		0.489667	1.75155	0.152286	0.442				12	25	59	0				0.378917	0.330214	0.562357	0.57165
		0.1885	1.0101	2.38815	0.442				8	31	58	0				0.391375	0.253833	0.620949	0.4964
		0.268667	0.403	1.27717	0.2808				6		17					0.3865	0.2665	0.564759	0.41275

## Sheet: Figure 8
	Figure 8B		SIN Ag+ cells								Figure 8G		p-p62/total p62
			CDKL5 WT			CDKL5 KO
			Day 1	Day 4	Day 7	Day 1	Day 4	Day 7				Mock	WT	KO
			7.76409	3.867	0.533689	12.1137	10.333	9.00647					0.441303	0.513136
			6.07108	3.42146	0.185506	36.7964	23.2565	14.8775					0.623057	0.416377
			0.415282	1.34639	0.2213	6.24055	34.2277	38.6007					0.408451	0.442205
			3.06386	4.16808	0.34652	1.20522	9.63331	12.2868
			13.4978	1.44472	0.275482	7.58294	19.7612	20.2057				SINV	1.05597	0.398882
			13.2829	3.7884	2.74823	32.8475	21.3572	15.7241					0.778758	0.663267
			3.50591	7.35572	0.854982	14.882	8.236	5.68552					0.842957	0.747966
			13.302	5.63667	5.57659	15.6113	22.954	61.1324					0.691521	0.503291
													0.632967	0.335292
													LC3-II/Actin
	Figure 8D		TUNEL+ cells
			CDKL5 WT			CDKL5 KO						Mock	WT	KO
			Day 1	Day 4	Day 7	Day 1	Day 4	Day 7					1.19248	0.653034
			7.39082	45.3198	26.3509	20.746	52.8478	80.4391					0.651532	0.57541
			9.03258	54.3701	3.07699	12.6181	64.1298	69.6704					0.640489	0.817056
			7.6412	39.5043	15.906	7.82905	112.659	97.0946
			7.27206	54.5578	13.9763	6.62872	27.5948	123.974				SINV	0.973086	0.607517
			8.96861	16.897	7.68595	4.42338	36.4436	42.2484					1.11275	0.81794
			6.73146	65.3584	44.0307	11.3602	98.1743	87.7378					0.980805	0.712521
			10.2324	126.556	26.2414	10.371	29.9491	49.2153					0.963226	0.642487
			9.38967	53.4805	73.3219	7.48706	47.4576	41.7199					1.07615	0.523621
	Figure 8E		Pfu
			CDKL5 WT			CDKL5 KO
			Day 1	Day 4	Day 7	Day 1	Day 4	Day 7
			113378685	58732910	1210.36	451527224	4.22208e+06	32404.4
			671946244	33214709	1800.83	390390390	72102052	68977.4
			94562648	10256410	1	202839757	33381021	26723.7
			515926424	22289767	3477.05	241730280	2.44021e+06	266411
			274725275	3.07125e+06	1	1195000000	11486331	33085.2
			254916242	21673169	1	251004016	30549898	29550.8
			344149459	57982740	7153	76502732	15495868	80128.2
			498338870	33183472	1	58397571	20080321	49091.8

[truncated: 6 more sheets: Supplemental Figure 1, Supplemental Figure 2, Supplemental Figure 5, Supplemental Figure 6, Supplemental Figure 8, Supplemental Figure 9]
